# Supplementary material for: Screening for genes, miRNAs and transcription factors of adipogenic differentiation and dedifferentiation of mesenchymal stem cells
Source: J Orthop Surg Res. 2023 Jan 17;18:46. doi: 10.1186/s13018-023-03514-0 (PMC9843867; doi:10.1186/s13018-023-03514-0)
Supplement: Supplementary file 1 — Additional file 1. miRNAs and their degree scores [file 13018_2023_3514_MOESM1_ESM.xls]

## Sheet: Sheet1
Name	Score
hsa-mir-27a-3p	5
hsa-mir-182-5p	5
hsa-mir-7-5p	5
hsa-mir-16-5p	4
hsa-mir-1-3p	4
hsa-mir-155-5p	4
hsa-mir-21-3p	4
hsa-mir-34a-5p	4
hsa-mir-27a-5p	4
hsa-mir-30c-5p	3
hsa-mir-124-3p	3
hsa-mir-100-5p	3
hsa-mir-101-3p	3
hsa-mir-1343-3p	3
hsa-mir-128-3p	3
hsa-mir-20a-5p	3
hsa-mir-129-2-3p	3
hsa-mir-210-3p	3
hsa-let-7b-5p	3
hsa-mir-137	3
hsa-mir-335-5p	3
hsa-mir-24-3p	2
hsa-mir-10b-5p	2
hsa-mir-218-5p	2
hsa-mir-130a-3p	2
hsa-mir-130b-3p	2
hsa-mir-103a-3p	2
hsa-mir-107	2
hsa-mir-34c-5p	2
hsa-mir-449a	2
hsa-mir-449b-5p	2
hsa-mir-301a-3p	2
hsa-mir-301b-3p	2
hsa-mir-148b-3p	2
hsa-mir-133a-3p	2
hsa-mir-330-5p	2
hsa-mir-4685-3p	2
hsa-mir-548d-3p	2
hsa-mir-627-5p	2
hsa-mir-192-5p	2
hsa-mir-199a-5p	2
hsa-mir-147a	2
hsa-mir-302a-3p	2
hsa-mir-548d-5p	2
hsa-mir-495-3p	2
hsa-mir-181b-5p	2
hsa-mir-181d-5p	2
hsa-mir-99a-5p	2
hsa-mir-195-5p	2
hsa-mir-330-3p	2
hsa-mir-376a-5p	2
hsa-mir-671-5p	2
hsa-mir-15a-5p	1
hsa-mir-10a-5p	1
hsa-mir-15b-5p	1
hsa-mir-27b-3p	1
hsa-mir-324-3p	1
hsa-mir-424-5p	1
hsa-mir-484	1
hsa-mir-193b-3p	1
hsa-mir-497-5p	1
hsa-mir-744-5p	1
hsa-mir-2110	1
hsa-let-7e-5p	1
hsa-mir-103a-2-5p	1
hsa-mir-1226-3p	1
hsa-mir-1226-5p	1
hsa-mir-1254	1
hsa-mir-125a-5p	1
hsa-mir-125b-5p	1
hsa-mir-1271-5p	1
hsa-mir-1287-5p	1
hsa-mir-1293	1
hsa-mir-1304-3p	1
hsa-mir-1305	1
hsa-mir-1306-5p	1
hsa-mir-1307-3p	1
hsa-mir-143-3p	1
hsa-mir-148a-3p	1
hsa-mir-15a-3p	1
hsa-mir-17-3p	1
hsa-mir-182-3p	1
hsa-mir-185-3p	1
hsa-mir-188-3p	1
hsa-mir-1976	1
hsa-mir-199a-3p	1
hsa-mir-199b-3p	1
hsa-mir-22-3p	1
hsa-mir-23a-3p	1
hsa-mir-23b-3p	1
hsa-mir-2467-5p	1
hsa-mir-29a-3p	1
hsa-mir-29b-3p	1
hsa-mir-29c-3p	1
hsa-mir-301a-5p	1
hsa-mir-3065-3p	1
hsa-mir-30a-5p	1
hsa-mir-30b-3p	1
hsa-mir-30b-5p	1
hsa-mir-30c-2-3p	1
hsa-mir-30d-5p	1
hsa-mir-30e-5p	1
hsa-mir-3127-3p	1
hsa-mir-3127-5p	1
hsa-mir-3157-5p	1
hsa-mir-3176	1
hsa-mir-3180-3p	1
hsa-mir-3199	1
hsa-mir-338-3p	1
hsa-mir-342-5p	1
hsa-mir-34a-3p	1
hsa-mir-361-3p	1
hsa-mir-3619-5p	1
hsa-mir-3657	1
hsa-mir-383-5p	1
hsa-mir-3929	1
hsa-mir-3943	1
hsa-mir-423-5p	1
hsa-mir-4286	1
hsa-mir-4664-5p	1
hsa-mir-4690-5p	1
hsa-mir-488-3p	1
hsa-mir-490-5p	1
hsa-mir-522-5p	1
hsa-mir-542-5p	1
hsa-mir-5690	1
hsa-mir-604	1
hsa-mir-628-5p	1
hsa-mir-660-3p	1
hsa-mir-766-3p	1
hsa-mir-769-3p	1
hsa-mir-873-3p	1
hsa-mir-93-3p	1
hsa-mir-940	1
hsa-mir-146a-5p	1
hsa-mir-99b-5p	1
hsa-mir-324-5p	1
hsa-mir-500b-5p	1
hsa-mir-501-5p	1
hsa-mir-126-3p	1
hsa-mir-26b-5p	1
hsa-mir-302c-5p	1
hsa-mir-323a-3p	1
hsa-mir-506-3p	1
hsa-mir-587	1
hsa-mir-941	1
hsa-mir-374a-5p	1
hsa-mir-98-5p	1
hsa-mir-203a-3p	1
hsa-mir-149-5p	1
hsa-mir-125a-3p	1
hsa-mir-590-3p	1
hsa-mir-191-5p	1
hsa-mir-138-5p	1
hsa-mir-205-5p	1
hsa-mir-21-5p	1
hsa-mir-221-3p	1
hsa-mir-34b-5p	1
hsa-mir-375	1
hsa-mir-429	1
hsa-mir-373-3p	1
hsa-mir-372-3p	1
hsa-mir-122-5p	1
hsa-mir-181a-5p	1
hsa-mir-1291	1
hsa-mir-181c-5p	1
hsa-mir-200b-3p	1
hsa-mir-204-5p	1
hsa-mir-548a-3p	1
hsa-mir-548o-3p	1
hsa-mir-26a-5p	1
hsa-mir-483-3p	1
hsa-mir-212-3p	1
hsa-mir-5095	1
