# Supplementary material for: Screening for genes, miRNAs and transcription factors of adipogenic differentiation and dedifferentiation of mesenchymal stem cells
Source: J Orthop Surg Res. 2023 Jan 17;18:46. doi: 10.1186/s13018-023-03514-0 (PMC9843867; doi:10.1186/s13018-023-03514-0)
Supplement: Supplementary file 2 — Additional file 2. TFs and their descriptions [file 13018_2023_3514_MOESM2_ESM.xls]

## Sheet: Sheet1
Gene symbol	Description	Degree score
TFDP1	transcription factor Dp-1	3
GTF2A2	general transcription factor IIA subunit 2	3
ZNF584	zinc finger protein 584	2
NRF1	nuclear respiratory factor 1	2
ZNF512	zinc finger protein 512	2
NFRKB	nuclear factor related to kappaB binding protein	2
CEBPG	CCAAT enhancer binding protein gamma	2
KLF16	Kruppel like factor 16	2
GLIS2	GLIS family zinc finger 2	2
MXD4	MAX dimerization protein 4	2
NFYC	nuclear transcription factor Y subunit gamma	2
FOSL1	FOS like 1, AP-1 transcription factor subunit	2
TGIF2	TGFB induced factor homeobox 2	2
SSRP1	structure specific recognition protein 1	2
MAZ	MYC associated zinc finger protein	2
ZNF146	zinc finger protein 146	2
ZNF197	zinc finger protein 197	2
RERE	arginine-glutamic acid dipeptide repeats	2
INSM2	INSM transcriptional repressor 2	2
RAD21	RAD21 cohesin complex component	2
BCL11A	BAF chromatin remodeling complex subunit BCL11A	2
KLF9	Kruppel like factor 9	2
HIC1	HIC ZBTB transcriptional repressor 1	2
ZBTB1	zinc finger and BTB domain containing 1	2
ZBTB7A	zinc finger and BTB domain containing 7A	2
ZNF71	zinc finger protein 71	2
MXD3	MAX dimerization protein 3	2
CREM	cAMP responsive element modulator	2
KLF11	Kruppel like factor 11	2
ZNF2	zinc finger protein 2	2
BCL11B	BAF chromatin remodeling complex subunit BCL11B	2
KDM1A	lysine demethylase 1A	2
HMG20A	high mobility group 20A	2
EGR2	early growth response 2	2
DMAP1	DNA methyltransferase 1 associated protein 1	2
ZNF423	zinc finger protein 423	2
HMGN3	high mobility group nucleosomal binding domain 3	1
ZNF394	zinc finger protein 394	1
SMAD4	SMAD family member 4	1
ZKSCAN1	zinc finger with KRAB and SCAN domains 1	1
ZNF207	zinc finger protein 207	1
KDM5B	lysine demethylase 5B	1
SAP30	Sin3A associated protein 30	1
MYC	MYC proto-oncogene, bHLH transcription factor	1
KLF13	Kruppel like factor 13	1
ATF3	activating transcription factor 3	1
THRB	thyroid hormone receptor beta	1
ZHX2	zinc fingers and homeoboxes 2	1
MBD1	methyl-CpG binding domain protein 1	1
NR4A1	nuclear receptor subfamily 4 group A member 1	1
KLF8	Kruppel like factor 8	1
MBD4	methyl-CpG binding domain 4, DNA glycosylase	1
GATA4	GATA binding protein 4	1
POLR2A	RNA polymerase II subunit A	1
CCNT2	cyclin T2	1
MAX	MYC associated factor X	1
BHLHE40	basic helix-loop-helix family member e40	1
WT1	WT1 transcription factor	1
ZFP64	ZFP64 zinc finger protein	1
GTF2F1	general transcription factor IIF subunit 1	1
HMG20B	high mobility group 20B	1
USF1	upstream transcription factor 1	1
ETV4	ETS variant transcription factor 4	1
TRIM22	tripartite motif containing 22	1
SMAD5	SMAD family member 5	1
MYBL2	MYB proto-oncogene like 2	1
CREB3L1	cAMP responsive element binding protein 3 like 1	1
ELF3	E74 like ETS transcription factor 3	1
ATF1	activating transcription factor 1	1
HBP1	HMG-box transcription factor 1	1
CUX1	cut like homeobox 1	1
YY1	YY1 transcription factor	1
MXI1	MAX interactor 1, dimerization protein	1
RXRA	retinoid X receptor alpha	1
ZNF264	zinc finger protein 264	1
ZFP41	ZFP41 zinc finger protein	1
ARID1B	AT-rich interaction domain 1B	1
IRF1	interferon regulatory factor 1	1
POLR2H	RNA polymerase II, I and III subunit H	1
ZEB1	zinc finger E-box binding homeobox 1	1
MIXL1	Mix paired-like homeobox	1
CREB3	cAMP responsive element binding protein 3	1
KLF1	Kruppel like factor 1	1
PTTG1	PTTG1 regulator of sister chromatid separation, securin	1
ZNF610	zinc finger protein 610	1
RNF2	ring finger protein 2	1
RUNX1	RUNX family transcription factor 1	1
BACH1	BTB domain and CNC homolog 1	1
NR2F1	nuclear receptor subfamily 2 group F member 1	1
ELK1	ETS transcription factor ELK1	1
ZNF488	zinc finger protein 488	1
ZNF644	zinc finger protein 644	1
NR2F6	nuclear receptor subfamily 2 group F member 6	1
PTRF	caveolae associated protein 1	1
ZNF8	zinc finger protein 8	1
MEF2D	myocyte enhancer factor 2D	1
ZNF175	zinc finger protein 175	1
ZNF589	zinc finger protein 589	1
ZNF341	zinc finger protein 341	1
ARID4B	AT-rich interaction domain 4B	1
ZNF382	zinc finger protein 382	1
ZNF580	zinc finger protein 580	1
ZNF202	zinc finger protein 202	1
HDAC2	histone deacetylase 2	1
ZNF76	zinc finger protein 76	1
RFXANK	regulatory factor X associated ankyrin containing protein	1
SUZ12	SUZ12 polycomb repressive complex 2 subunit	1
ZNF239	zinc finger protein 239	1
PRDM1	PR/SET domain 1	1
ZBTB33	zinc finger and BTB domain containing 33	1
ZNF335	zinc finger protein 335	1
REST	RE1 silencing transcription factor	1
RXRB	retinoid X receptor beta	1
ZBTB17	zinc finger and BTB domain containing 17	1
GLI4	GLI family zinc finger 4	1
ZBTB26	zinc finger and BTB domain containing 26	1
TFE3	transcription factor binding to IGHM enhancer 3	1
MLX	MAX dimerization protein MLX	1
MYNN	myoneurin	1
ZNF101	zinc finger protein 101	1
KLF7	Kruppel like factor 7	1
ZNF641	zinc finger protein 641	1
PRDM2	PR/SET domain 2	1
ZNF558	zinc finger protein 558	1
FOXA3	forkhead box A3	1
DRAP1	DR1 associated protein 1	1
HDAC6	histone deacetylase 6	1
ZNF623	zinc finger protein 623	1
ZNF121	zinc finger protein 121	1
ZNF83	zinc finger protein 83	1
GATAD1	GATA zinc finger domain containing 1	1
SP2	Sp2 transcription factor	1
HNF4G	hepatocyte nuclear factor 4 gamma	1
SOX5	SRY-box transcription factor 5	1
PHF8	PHD finger protein 8	1
